# Supplementary material for: Studies of Microbiota Dynamics Reveals Association of “Candidatus Liberibacter Asiaticus” Infection with Citrus (Citrus sinensis) Decline in South of Iran
Source: Int J Mol Sci. 2018 Jun 20;19(6):1817. doi: 10.3390/ijms19061817 (PMC6032414; doi:10.3390/ijms19061817)
Supplement: Supplementary file 1 [file ijms-19-01817-s001.zip]

Archive with 3 entries (3 files):
- Figure S1.jpg
- Figure S2.jpg
- Table S1.pdf
